# Supplementary material for: Marker-Assisted Selection for Disease Resistance in Potato Breeding in the Ural Region of Russia (2018–2025): Comprehensive Genotyping and Validation of Key Resistance Markers
Source: Int J Mol Sci. 2026 Jan 15;27(2):855. doi: 10.3390/ijms27020855 (PMC12841302; doi:10.3390/ijms27020855)
Supplement: Supplementary file 1 [file ijms-27-00855-s001.zip]

Archive with 1 entries (1 files):
- ijms-4090492-supplementary.xlsx
