# Supplementary material for: Marker-Assisted Selection for Disease Resistance in Potato Breeding in the Ural Region of Russia (2018–2025): Comprehensive Genotyping and Validation of Key Resistance Markers
Source: Int J Mol Sci. 2026 Jan 15;27(2):855. doi: 10.3390/ijms27020855 (PMC12841302; doi:10.3390/ijms27020855)
Supplement: Supplementary file 1 [file ijms-27-00855-s001.zip › ijms-4090492-supplementary.xlsx]

## Sheet: Sheet1
No	Year of Genotyping	NL25	TG689	N195	Gro1-4-1	GPA2-2	RYSC3	Ry186	RyYES3-3	RxSP	Rpi-sto1	Rpi-blb1	N127	Validation result S. endobioticum (D1)	Validation result P. infestans	Validation result G. rostochiensis (Ro 1)
1	2025	1	1	1	0	0	0	0	0	0	0	0	1
2	2025	0	0	0	0	0	0	0	0	1	0	0	1
3	2025	0	1	0	0	1	1	0	0	1	0	0	1
4	2025	0	0	0	0	0	1	0	0	0	0	0	1
5	2025	0	0	0	0	0	0	0	0	0	0	0	1
6	2025	0	0	0	0	0	0	0	0	0	0	0	1
7	2025	0	0	1	0	0	0	0	0	0	0	0	1
8	2025	0	1	1	0	1	1	0	0	1	0	0	1
9	2025	0	1	1	0	0	0	0	0	1	0	0	1
10	2025	0	1	0	0	0	0	0	0	1	0	0	1
11	2025	0	1	1	0	0	1	0	0	1	0	0	1
12	2025	0	1	1	0	1	1	0	0	1	0	0	1
13	2025	0	1	1	0	0	0	0	0	0	1	0	1			Susceptible
14	2025	0	1	1	0	0	0	0	0	0	1	0	1			Susceptible
15	2025	1	1	0	0	0	0	0	0	0	1	0	1			Resistant
16	2025	0	1	1	0	0	0	0	0	0	1	0	1			Resistant
17	2025	0	1	1	0	1	1	0	0	0	0	0	1
18	2025	0	1	1	0	0	1	0	0	0	0	0	1
19	2025	0	1	1	0	0	0	0	0	0	0	0	1
20	2025	0	1	1	0	1	0	0	0	0	0	0	1
21	2025	0	1	1	0	0	0	0	0	0	1	0	1
22	2025	0	1	1	0	0	0	0	0	0	0	0	1
23	2025	0	1	1	0	1	1	0	0	1	0	0	1
24	2025	0	1	1	0	0	1	0	0	0	0	0	1
25	2025	0	1	1	0	0	0	0	0	0	0	0	0
26	2025	0	1	1	0	0	0	0	0	0	0	0	1
27	2025	0	1	0	0	0	0	0	0	0	0	0	0
28	2025	0	1	1	0	1	0	0	0	0	0	0	1
29	2025	0	1	1	0	0	0	0	0	0	0	0	1
30	2025	0	1	0	0	0	1	0	0	0	0	0	1
31	2025	0	1	1	0	1	0	0	1	0	0	0	0
32	2025	0	1	0	0	0	0	0	0	0	0	0	1
33	2025	0	1	1	0	0	0	0	1	0	0	0	1
34	2025	0	1	1	0	0	0	0	0	0	0	0	0
35	2025	0	1	1	0	0	0	0	0	0	0	0	1
36	2025	0	1	1	0	0	0	0	0	1	0	0	1
37	2025	0	1	0	0	1	0	0	0	1	0	0	1
38	2025	0	1	1	0	0	1	0	0	1	0	0	1
39	2025	0	1	1	0	0	0	0	0	1	0	0	1
40	2025	1	1	1	0	0	0	0	0	0	0	0	1
41	2025	1	0	0	0	0	0	0	0	1	0	0	1
42	2025	1	0	0	0	1	0	0	0	1	0	0	1
43	2025	1	0	0	0	1	0	0	0	1	0	0	1
44	2025	1	0	0	0	1	0	0	0	1	0	0	1
45	2025	1	0	0	0	1	0	0	0	1	0	0	0
46	2025	1	0	0	0	1	0	0	0	1	0	0	1
47	2025	1	0	0	0	0	0	0	0	0	1	0	1			Resistant
48	2025	1	1	0	0	0	0	0	0	0	0	0	1
49	2025	1	0	1	0	1	0	0	0	0	0	0	1
50	2025	1	0	1	0	0	0	0	0	0	0	0	1
51	2025	1	0	0	0	0	0	0	0	0	0	0	1
52	2025	1	0	0	0	0	1	0	0	0	0	0	1
53	2025	1	0	0	0	0	0	0	0	0	0	0	1
54	2025	1	0	0	0	0	1	0	0	0	0	0	1
55	2025	1	0	1	0	0	0	0	0	0	0	0	1
56	2025	1	0	1	0	0	0	0	0	0	0	0	1
57	2025	1	1	1	0	0	0	0	0	1	0	0	1
58	2025	1	1	1	0	1	0	0	0	1	0	0	1
59	2025	1	1	1	0	0	0	0	0	1	0	0	1
60	2025	1	1	1	0	1	0	0	0	1	0	0	1
61	2025	1	1	1	0	1	0	0	0	1	0	0	1
62	2025	1	1	1	0	1	0	0	0	1	0	0	1
63	2025	1	1	1	0	1	1	0	1	1	0	0	1
64	2025	1	1	1	0	0	0	0	0	1	0	0	1
65	2025	1	1	1	0	0	0	0	0	1	0	0	0
66	2025	1	1	1	0	1	0	0	0	1	0	0	1
67	2025	1	1	1	0	0	0	0	0	1	0	0	1
68	2025	1	1	1	0	1	1	0	0	1	0	0	1
69	2025	1	1	1	0	1	0	0	0	0	1	0	1			Resistant
70	2025	1	1	1	0	1	0	0	0	1	1	0	1			Resistant
71	2025	1	1	0	0	0	0	0	0	0	1	0	1			Resistant
72	2025	1	1	0	0	0	0	0	0	0	1	0	1			Resistant
73	2025	1	1	0	0	0	0	0	0	0	0	0	0
74	2025	1	1	1	0	1	0	0	0	0	0	0	0
75	2025	1	1	1	0	0	0	0	0	0	0	0	1
76	2025	1	1	1	0	0	0	0	0	0	0	0	1
77	2025	1	1	1	0	0	0	0	0	0	0	0	1
78	2025	1	1	1	0	0	0	0	0	0	0	0	1
79	2025	1	1	1	0	0	0	0	0	0	0	0	1
80	2025	1	1	1	0	1	0	0	0	0	0	0	1
81	2025	1	1	1	0	1	0	0	0	0	0	0	1
82	2025	1	1	0	0	0	0	0	0	0	0	0	1
83	2025	1	1	1	0	0	0	0	0	0	0	0	1
84	2025	1	1	1	0	1	1	0	0	1	0	0	1
85	2025	1	1	1	0	0	0	0	0	0	0	0	1
86	2025	1	1	1	0	0	0	0	0	0	0	0	1
87	2025	1	1	1	0	0	0	0	0	0	0	0	1
88	2025	1	1	1	0	0	0	0	0	0	0	0	1
89	2025	1	1	1	0	1	0	0	0	0	0	0	1
90	2025	1	1	1	0	0	0	0	0	0	0	0	1
91	2025	1	1	1	0	0	0	0	0	0	0	0	1
92	2025	1	1	1	0	0	0	0	0	0	0	0	1
93	2025	1	1	1	0	0	0	0	0	0	0	0	1
94	2025	1	1	1	0	0	0	0	0	0	0	0	0
95	2025	1	1	1	0	0	0	0	0	0	0	0	1
96	2025	1	1	1	0	0	0	0	0	0	0	0	1
97	2025	1	1	1	0	0	0	0	0	0	0	0	1
98	2025	1	1	1	0	0	0	0	0	0	0	0	1
99	2025	1	1	1	0	0	0	0	0	0	0	0	1
100	2025	1	1	1	0	0	0	0	1	0	0	0	1
101	2025	1	1	0	0	0	0	0	0	0	0	0	1
102	2025	1	1	1	0	0	0	0	0	0	0	0	1
103	2025	1	1	1	1	0	0	0	1	0	0	0	1
104	2025	1	1	0	0	0	0	0	0	0	0	0	1
105	2025	1	1	0	0	0	0	0	0	0	0	0	0
106	2025	1	1	1	0	0	0	0	0	0	0	0	1
107	2025	1	1	1	0	0	0	0	0	0	0	0	1
108	2025	1	1	1	0	0	0	0	0	0	0	0	0
109	2025	1	1	1	0	0	0	0	0	0	0	0	1
110	2025	1	1	0	0	1	1	0	0	1	0	0	1
111	2025	1	1	0	0	0	0	0	1	0	0	0	1
112	2025	1	1	1	0	0	0	0	0	0	0	0	1
113	2025	1	1	1	0	0	0	0	0	0	0	0	1
114	2025	1	1	1	0	1	0	0	0	0	0	0	1
115	2025	1	0	0	0	0	0	0	0	0	0	0	1
116	2025	1	1	1	0	0	0	0	0	0	0	0	1
117	2025	1	1	1	0	0	0	0	0	0	0	0	1
118	2025	1	1	1	0	0	0	0	0	0	0	0	1
119	2025	1	1	1	0	0	0	0	0	0	0	0	1
120	2025	1	1	1	0	0	0	0	0	0	0	0	1
121	2024	0	0	0	0	1	0	0	0	1	0	0	1	Susceptible	Susceptible
122	2024	0	0	1	0	1	0	0	0	1	0	0	1
123	2024	0	0	0	0	1	0	0	0	1	0	0	1
124	2024	0	0	0	0	0	0	0	0	1	0	0	1
125	2024	0	0	0	0	0	0	0	0	0	0	0	0
126	2024	0	0	0	0	0	0	0	0	0	0	0	0
127	2024	0	0	0	0	1	0	0	1	0	0	0	0	Resistant	Susceptible
128	2024	0	0	0	0	1	0	0	0	0	0	0	1
129	2024	0	0	1	0	0	0	0	0	0	0	0	1
130	2024	0	1	1	0	1	1	0	0	1	0	0	0
131	2024	0	1	1	0	1	0	0	1	1	0	0	1
132	2024	0	1	1	0	1	0	0	0	1	0	0	1	Resistant	Resistant
133	2024	0	1	1	0	1	0	0	0	1	0	0	1
134	2024	0	1	1	0	1	0	0	0	1	0	0	1
135	2024	0	1	1	0	1	0	0	0	1	0	0	1
136	2024	0	1	0	0	1	0	0	0	1	0	0	1
137	2024	0	1	1	0	1	1	0	0	1	0	0	0
138	2024	0	1	1	0	0	0	0	0	0	0	0	1
139	2024	0	1	1	0	1	0	0	0	0	0	0	1
140	2024	0	1	1	1	0	0	0	1	0	0	0	1
141	2024	0	1	1	0	0	0	0	0	0	0	0	1
142	2024	0	1	1	0	0	0	0	1	0	0	0	1	Resistant	Resistant
143	2024	0	1	0	0	0	0	0	0	0	0	0	0
144	2024	0	1	0	0	0	0	0	0	0	0	0	0	Susceptible	Resistant
145	2024	0	1	1	0	0	0	0	0	0	0	0	1
146	2024	0	1	1	0	1	0	0	1	0	0	0	1	Susceptible	Resistant
147	2024	0	1	1	0	1	0	0	0	0	0	0	0
148	2024	0	1	1	0	1	0	0	0	0	0	0	0
149	2024	0	1	1	0	0	0	0	0	0	0	0	1
150	2024	0	1	1	0	1	0	0	1	0	0	0	1
151	2024	0	1	1	0	0	0	0	0	0	0	0	0
152	2024	0	1	1	0	1	0	0	0	0	0	0	1
153	2024	0	1	1	0	0	0	0	0	0	0	0	0
154	2024	0	1	1	0	0	0	0	0	0	0	0	1
155	2024	0	1	1	0	1	0	0	1	0	0	0	0	Resistant	Resistant
156	2024	0	1	0	0	1	0	0	1	0	0	0	0
157	2024	0	1	0	0	0	0	0	0	0	0	0	0	Resistant	Resistant
158	2024	0	1	1	0	0	0	0	0	0	0	0	1
159	2024	0	1	1	0	1	0	0	0	0	0	0	1
160	2024	0	1	1	0	0	0	0	0	0	0	0	1
161	2024	0	1	1	0	0	0	0	0	0	0	0	0
162	2024	0	1	1	0	0	0	0	0	0	0	0	0	Resistant	Resistant
163	2024	0	1	1	0	0	0	0	0	0	0	0	0
164	2024	0	1	1	0	0	0	0	0	0	0	0	0
165	2024	0	1	0	0	0	0	0	0	0	0	0	1
166	2024	0	1	1	0	0	0	0	0	0	0	0	1
167	2024	0	1	1	0	0	0	0	0	0	0	0	0
168	2024	0	1	1	0	0	0	0	0	0	0	0	0
169	2024	0	1	1	0	0	0	0	0	0	0	0	0	Resistant	Resistant
170	2024	0	0	0	0	1	0	0	0	1	0	0	0
171	2024	0	0	1	0	1	0	0	0	1	0	0	1
172	2024	0	0	0	0	0	1	0	0	1	0	0	0
173	2024	0	0	0	0	0		0	0	0	0	0	0
174	2024	0	1	0	0	1	0	0	0	1	0	0	1
175	2024	0	1	1	0	0	0	0	0	1	0	0	1
176	2024	0	1	1	0	0	0	0	0	1	0	0	1
177	2024	0	1	0	0	0	0	0	0	0	0	0	0
178	2024	0	1	0	0	0	0	0	0	0	0	0	0
179	2024	0	1	0	0	0	0	0	0	0	0	0	1
180	2024	0	1	1	0	0	0	0	0	0	0	0	0
181	2024	0	1	1	0	0	0	0	0	0	0	0	1
182	2024	0	1	1	0	0	0	0	0	0	0	0	1
183	2024	0	1	1	0	0	0	0	0	0	0	0	0
184	2024	0	1	1	0	1	0	0	0	0	0	0	0
185	2024	1	0	0	0	1	1	0	0	1	0	0	1
186	2024	1	0	0	0	1	0	0	1	1	0	0	0	Resistant	Susceptible
187	2024	1	0	0	0	0	0	0	0	1	0	0	0	Resistant	Resistant
188	2024	1	0	0	0	0	0	0	0	1	0	0	0
189	2024	1	0	0	0	0	0	0	0	1	0	0	1
190	2024	1	0	0	0	1	0	0	0	1	0	0	0	Resistant	Susceptible
191	2024	1	1	0	0	1	0	0	1	1	0	0	1	Resistant	Susceptible
192	2024	1	1	0	0	1	1	0	1	1	0	0	1
193	2024	1	0	0	0	1	0	0	0	1	0	0	0
194	2024	1	0	0	0	1	0	0	0	1	0	0	1
195	2024	1	0	0	0	1	0	0	0	1	0	0	0
196	2024	1	0	0	0	1	0	0	0	1	0	0	0
197	2024	1	0	0	0	1	1	0	0	1	0	0	0
198	2024	1	0	0	0	1	0	0	0	1	0	0	0
199	2024	1	0	0	0	1	0	0	0	1	0	0	1
200	2024	1	0	0	0	1	0	0	0	1	0	0	0
201	2024	1	0	0	0	0	0	0	0	1	0	0	1
202	2024	1	0	0	0	0	0	0	0	1	0	0	0
203	2024	1	0	0	0	1	0	0	0	1	0	0	1
204	2024	1	0	0	0	1	0	0	0	0	0	0	1
205	2024	1	0	0	0	1	0	0	0	0	0	0	1
206	2024	1	0	0	0	1	0	0	0	0	0	0	1
207	2024	1	0	0	0	0	1	0	0	0	0	0	0
208	2024	1	0	0	0	0	0	0	0	0	0	0	1
209	2024	1	1	0	0	0	0	0	0	0	0	0	1
210	2024	1	0	0	0	0	0	0	0	0	0	0	0
211	2024	1	1	0	0	1	0	0	1	0	1	0	1
212	2024	1	1	0	0	0	0	0	0	0	1	0	1
213	2024	1	0	0	0	1	0	0	0	0	0	0	0
214	2024	1	0	1	0	0	0	0	0	0	0	0	0
215	2024	1	0	0	0	0	0	0	0	0	0	0	1
216	2024	1	0	0	0	0	0	0	0	0	0	0	0	Resistant	Susceptible
217	2024	1	0	0	0	1	0	0	0	0	0	0	1
218	2024	1	0	1	0	0	0	0	0	0	0	0	1
219	2024	1	0	0	0	0	0	0	0	0	0	0	1
220	2024	1	0	0	0	0	0	0	0	0	0	0	0
221	2024	1	0	0	0	0	0	0	0	0	0	0	0
222	2024	1	0	0	0	0	0	0	0	0	0	0	0
223	2024	1	0	0	0	0	0	0	0	1	0	0	1
224	2024	1	0	0	0	0	0	0	0	0	0	0	0
225	2024	1	1	1	0	1	0	0	0	1	0	0	1
226	2024	1	1	0	0	0	0	0	0	1	1	0	1			Resistant
227	2024	1	1	1	0	1	0	0	0	1	0	0	1
228	2024	1	1	1	0	1	0	0	1	1	0	0	1
229	2024	1	1	1	0	0	0	0	0	1	0	0	1
230	2024	1	1	1	0	0	0	0	0	1	0	0	1
231	2024	1	1	1	0	0	0	0	0	1	0	0	0
232	2024	1	1	1	0	1	0	0	0	1	0	0	1
233	2024	1	1	1	0	1	0	0	0	1	0	0	1
234	2024	1	1	0	0	1	1	0	1	1	0	0	1	Resistant	Susceptible
235	2024	1	1	1	0	0	0	0	0	1	0	0	1
236	2024	1	1	1	0	0	0	0	1	1	0	0	1
237	2024	1	1	1	0	1	0	0	0	1	0	0	1
238	2024	1	1	1	0	1	0	0	0	1	0	0	1
239	2024	1	1	1	0	1	0	0	0	1	0	0	1
240	2024	1	1	1	0	1	0	0	0	1	0	0	0
241	2024	1	1	1	0	1	0	0	0	1	0	0	1
242	2024	1	1	1	0	1	0	0	0	1	0	0	0
243	2024	1	1	1	0	1	0	0	1	1	0	0	1	Resistant	Resistant
244	2024	1	1	0	0	1	0	0	0	1	0	0	1
245	2024	1	1	1	0	1	0	0	1	1	0	0	1
246	2024	1	1	1	0	0	0	0	0	1	0	0	1
247	2024	1	1	1	0	1	0	0	0	1	0	0	0
248	2024	1	1	0	0	1	1	0	0	1	0	0	0
249	2024	1	1	1	0	1	0	0	0	1	0	0	1	Resistant	Resistant
250	2024	1	1	1	0	1	0	0	0	1	0	0	1
251	2024	1	1	0	0	0	0	0	1	0	1	0	1	Resistant	Resistant	Resistant
252	2024	1	1	0	0	0	0	0	0	0	1	0	0	Resistant	Resistant	Resistant
253	2024	1	1	1	0	0	0	0	0	0	0	0	0	Resistant	Resistant
254	2024	1	1	1	0	0	0	0	0	0	0	0	0	Resistant	Resistant
255	2024	1	1	1	0	0	0	0	0	0	0	0	0	Resistant	Resistant
256	2024	1	1	1	0	0	0	0	0	0	0	0	0	Resistant	Resistant
257	2024	1	1	1	0	1	0	0	0	0	0	0	0
258	2024	1	1	1	1	0	0	0	0	0	0	0	1	Resistant	Resistant
259	2024	1	1	1	0	0	1	0	0	0	0	0	0
260	2024	1	1	1	0	0	0	0	0	0	0	0	1	Resistant	Resistant
261	2024	1	1	1	0	1	0	0	0	0	0	0	1	Resistant	Resistant
262	2024	1	1	1	0	0	0	0	0	0	0	0	1
263	2024	1	1	1	0	0	0	0	0	0	0	0	1
264	2024	1	1	0	0	0	0	0	0	0	0	0	0	Resistant	Resistant
265	2024	1	1	1	0	0	0	0	1	0	0	0	0	Resistant	Resistant
266	2024	1	1	1	0	0	0	0	0	0	0	0	0
267	2024	1	1	1	0	0	0	0	0	0	0	0	0
268	2024	1	1	1	0	1	0	0	0	0	0	0	1
269	2024	1	1	1	0	0	0	0	0	0	0	0	1
270	2024	1	1	0	0	0	0	0	0	0	0	0	0	Resistant	Susceptible
271	2024	1	1	1	0	0	0	0	0	0	0	0	0
272	2024	1	1	1	0	0	0	0	0	0	0	0	0
273	2024	1	1	0	0	0	0	0	0	0	0	0	0
274	2024	1	1	0	0	0	0	0	0	0	0	0	0
275	2024	1	1	0	0	0	0	0	1	0	0	0	0
276	2024	1	1	1	0	0	0	0	0	0	0	0	1
277	2024	1	1	1	0	0	0	0	0	0	0	0	1
278	2024	1	1	1	0	0	0	0	0	0	0	0	1
279	2024	1	1	1	0	0	0	0	0	0	0	0	1
280	2024	1	1	1	0	0	0	0	0	0	0	0	0	Resistant	Resistant
281	2024	1	1	1	0	0	0	0	1	0	0	0	1	Resistant	Resistant
282	2024	1	1	1	0	1	0	0	0	0	1	0	1
283	2024	1	1	1	0	1	0	0	0	0	0	0	0
284	2024	1	1	1	0	0	0	0	0	0	0	0	0
285	2024	1	1	1	0	0	0	0	0	0	0	0	1
286	2024	1	1	1	0	0	0	0	0	0	0	0	1
287	2024	1	1	1	0	0	0	0	0	0	0	0	0
288	2024	1	1	1	0	0	1	0	1	0	0	0	1	Resistant	Resistant
289	2024	1	1	1	0	0	0	0	0	0	1	0	1	Resistant	Resistant	Susceptible
290	2024	1	1	0	0	0	0	0	0	0	1	0	1	Resistant	Resistant	Susceptible
291	2024	1	1	1	0	1	0	0	1	0	0	0	0
292	2024	1	1	1	0	0	0	0	0	0	0	0	1
293	2024	1	1	1	0	0	0	0	0	0	0	0	1
294	2024	1	1	1	0	0	0	0	0	0	0	0	1
295	2024	1	1	1	0	0	0	0	0	0	0	0	1
296	2024	1	1	1	0	1	0	0	0	0	0	0	0	Resistant	Resistant
297	2024	1	1	1	0	0	0	0	0	0	0	0	1
298	2024	1	1	0	0	0	0	0	0	0	0	0	1
299	2024	1	1	1	0	0	0	0	0	0	0	0	0
300	2024	1	1	0	0	1	0	0	0	0	0	0	0
301	2024	1	1	1	0	0	0	0	0	0	0	0	0
302	2024	1	1	1	0	0	0	0	0	0	0	0	1
303	2024	1	1	1	0	0	0	0	0	0	0	0	0
304	2024	1	1	1	0	1	1	0	0	0	0	0	1
305	2024	1	1	1	0	0	0	0	0	0	0	0	1
306	2024	1	1	0	0	0	0	0	0	0	0	0	1
307	2024	1	1	0	0	0	0	0	0	0	0	0	1
308	2024	1	1	1	0	0	0	0	0	0	0	0	0
309	2024	1	1	1	0	0	0	0	0	0	0	0	0
310	2024	1	1	1	0	0	0	0	0	0	0	0	0
311	2024	1	1	1	0	0	0	0	0	0	0	0	1
312	2024	1	1	1	0	1	0	0	0	0	0	0	0
313	2024	1	1	1	0	1	0	0	0	0	0	0	1
314	2024	1	0	1	0	0	0	0	0	0	1	0	1	Resistant	Resistant	Resistant
315	2024	1	1	0	0	0	0	0	0	1	1	0	0	Resistant	Resistant
316	2024	1	1	1	0	0	0	0	0	1	0	0	0
317	2023	0	0	1	0	0	0	1	1	0	0	0	1			Resistant
318	2023	0	1	1	0	1	1	0	1	1	0	0	1
319	2023	0	1	1	0	0	0	0	1	1	0	0	1
320	2023	0	1	0	0	1	0	0	1	1	0	0	1
321	2023	0	1	0	0	0	1	0	1	1	0	0	1
322	2023	0	1	1	0	0	1	1	1	1	1	0	1
323	2023	0	1	0	0	1	0	0	0	1	0	0	1
324	2023	0	1	1	1	0	0	0	0	1	0	0	1
325	2023	0	1	1	0	0	0	0	0	0	1	0	1	Resistant	Resistant	Susceptible
326	2023	0	1	1	0	0	0	0	0	0	0	0	0	Resistant	Resistant	Resistant
327	2023	0	1	1	0	0	0	0	1	0	0	0	0
328	2023	0	1	1	0	0	0	0	1	0	0	0	1
329	2023	0	1	1	0	0	1	0	1	0	0	0	1
330	2023	0	1	1	0	0	0	0	1	0	0	0	1	Resistant	Resistant
331	2023	0	1	0	0	0	0	0	1	0	0	0	1	Resistant	Resistant
332	2023	0	1	1	0	1	0	0	1	0	0	0	1
333	2023	0	1	1	0	0	0	0	0	0	0	0	1
334	2023	0	1	1	0	1	0	0	0	0	0	0	0
335	2023	0	1	1	0	0	1	0	0	0	0	0	1
336	2023	0	1	1	0	0	0	0	0	0	0	0	0	Resistant	Resistant
337	2023	0	1	1	0	0	0	0	1	0	0	0	1
338	2023	0	1	1	0	0	0	0	1	0	0	0	1	Susceptible	Resistant
339	2023	0	1	1	0	1	0	0	1	0	0	0	1	Resistant	Resistant
340	2023	0	1	1	0	0	0	0	1	0	0	0	1	Susceptible	Resistant
341	2023	0	1	1	0	0	0	0	1	0	0	0	1
342	2023	0	1	1	0	0	0	0	0	0	0	0	1
343	2023	0	1	1	0	1	0	0	0	0	0	0	1
344	2023	0	1	1	0	0	0	0	0	0	0	0	1
345	2023	0	1	0	0	0	0	0	0	0	0	0	1
346	2023	0	1	0	0	0	0	0	1	0	0	0	1
347	2023	0	1	0	0	0	0	0	1	0	0	0	1
348	2023	0	1	1	0	0	0	0	0	0	0	0	1
349	2023	0	1	1	0	1	1	1	1	0	0	0	1
350	2023	0	1	1	0	0	0	1	1	0	0	0	1
351	2023	0	1	1	0	0	0	1	1	0	0	0	1
352	2023	0	1	1	0	0	1	1	1	0	0	0	1
353	2023	0	1	0	0	0	0	0	0	0	0	0	1
354	2023	0	1	1	0	0	0	0	1	0	0	0	1
355	2023	0	1	0	0	0	0	0	1	0	0	0	1
356	2023	0	0	1	0	0	0	0	1	0	0	0	1
357	2023	0	0	1	0	0	0	0	0	0	0	0	1
358	2023	0	1		0	0	1	0	0	1	0	0	1	Susceptible	Resistant
359	2023	0	1	1	0	0	0	0	1	0	0	0	1
360	2023	0	1	1	0	0	0	1	1	0	0	0	1
361	2023	1	0	1	1	0	0	0	1	0	0	0	1
362	2023	1	0	1	0	0	0	0	0	0	0	0	1	Resistant	Susceptible
363	2023	1	0	0	0	0	0	0	1	0	0	0	1	Resistant	Susceptible
364	2023	1	0	0	0	0	0	0	1	0	0	0	1
365	2023	1	0	1	0	0	1	0	0	0	0	0	1
366	2023	1	0	1	0	1	1	0	1	0	0	0	1
367	2023	1	0	1	0	1	0	0	1	0	0	0	1
368	2023	1	0	1	0	0	0	0	1	0	0	0	1
369	2023	1	0	0	0	0	0	0	1	0	0	0	1
370	2023	1	1	1	0	1	0	0	1	1	0	0	1	Resistant	Resistant
371	2023	1	1	1	0	1	0	0	1	1	0	0	1
372	2023	1	1	1	0	1	0	0	1	1	0	0	1
373	2023	1	1	1	0	1	0	0	1	1	0	0	1	Resistant	Resistant
374	2023	1	1	1	0	1	0	0	1	1	0	0	1
375	2023	1	1	1	0	1	0	0	1	1	0	0	1	Resistant	Resistant
376	2023	1	1	1	0	1	0	0	1	1	0	0	1	Resistant	Resistant
377	2023	1	1	1	0	1	0	0	0	1	0	0	1
378	2023	1	1	1	0	0	0	0	1	1	0	0	1
379	2023	1	1	1	0	1	0	0	1	1	0	0	1
380	2023	1	1	1	0	1	0	0	1	1	0	0	1
381	2023	1	1	1	0	1	0	0	1	1	0	0	1
382	2023	1	1	1	0	1	0	0	1	1	0	0	1
383	2023	1	1	0	0	0	1	0	1	1	0	0	1	Resistant	Resistant
384	2023	1	1	1	0	1	0	0	1	1	0	0	1
385	2023	1	1	1	0	1	1	0	0	1	0	0	1
386	2023	1	1	1	0	1	0	0	0	1	0	0	1
387	2023	1	1	0	0	0	0	1	0	1	0	0	1
388	2023	1	1	1	0	0	0	0	1	1	0	0	1
389	2023	1	1	1	0	1	0	0	1	1	0	0	1
390	2023	1	1	1	0	1	0	0	0	1	0	0	1
391	2023	1	1	1	0	1	0	0	0	1	0	0	1
392	2023	1	1	1	0	1	0	0	0	1	0	0	1
393	2023	1	1	1	0	1	0	0	0	1	0	0	1
394	2023	1	1	0	0	1	0	0	0	1	0	0	1
395	2023	1	1	1	0	1	0	0	1	1	0	0	1
396	2023	1	1	0	0	0	0	0	1	0	1	1	1			Resistant
397	2023	1	1	1	0	0	0	0	1	0	0	0	1	Resistant	Resistant
398	2023	1	1	1	0	0	1	0	1	0	0	0	1
399	2023	1	1	1	0	0	0	0	1	0	0	0	1	Resistant	Resistant
400	2023	1	1	1	0	1	0	0	1	0	0	0	1	Resistant	Resistant
401	2023	1	1	1	0	1	0	0	1	0	0	0	1	Resistant	Moderately resistant
402	2023	1	1	1	0	0	0	0	1	0	0	0	1	Resistant	Resistant
403	2023	1	1	1	0	0	0	0	1	0	0	0	1	Resistant	Resistant
404	2023	1	1	1	0	0	0	0	1	0	0	0	1	Resistant	Resistant
405	2023	1	1	1	0	0	0	0	1	0	0	0	1
406	2023	1	1	1	0	0	0	0	1	0	0	0	1
407	2023	1	1	1	0	1	0	0	0	0	0	0	1	Resistant
408	2023	1	1	1	0	0	0	0	1	0	0	0	1
409	2023	1	1	1	1	0	0	0	1	0	0	0	1
410	2023	1	1	1	0	0	0	0	0	0	0	0	1
411	2023	1	1	1	0	1	0	0	0	0	0	0	1	Resistant	Resistant
412	2023	1	1	1	0	0	0	0	0	0	0	0	1
413	2023	1	1	1	0	0	0	0	1	0	0	0	1
414	2023	1	1	1	0	0	0	0	0	0	0	0	1
415	2023	1	1	1	0	1	0	0	0	0	0	0	1	Resistant	Resistant
416	2023	1	1	1	0	1	0	0	1	0	0	0	1
417	2023	1	1	1	0	1	0	0	1	0	0	0	1	Resistant	Resistant
418	2023	1	1	1	0	0	0	0	0	0	0	0	1	Resistant	Resistant
419	2023	1	1	1	0	0	0	0	0	0	0	0	1
420	2023	1	1	1	0	0	0	0	1	0	0	0	1	Resistant	Resistant
421	2023	1	1	1	0	1	0	0	1	0	0	0	1	Resistant	Resistant
422	2023	1	1	1	1	0	0	1	1	0	1	0	1	Resistant	Resistant
423	2023	1	1	1	0	0	0	0	1	0	0	0	1	Resistant	Resistant
424	2023	1	1	1	0	0	0	0	1	0	0	0	1
425	2023	1	1	1	0	1	0	0	1	0	0	0	1	Resistant	Resistant
426	2023	1	1	1	0	0	0	0	1	0	0	0	1
427	2023	1	1	1	0	0	0	0	1	0	0	0	1
428	2023	1	1	1	0	0	0	0	1	0	0	0	1
429	2023	1	1	1	0	0	0	0	1	0	0	0	1	Resistant	Resistant
430	2023	1	1	1	0	0	0	0	1	0	0	0	0	Resistant	Resistant
431	2023	1	1	1	0	0	0	0	1	0	0	0	1	Resistant	Susceptible
432	2023	1	1	1	0	1	0	0	1	0	0	0	1
433	2023	1	1	1	0	0	0	0	1	0	0	0	1	Resistant	Resistant
434	2023	1	1	0	0	0	0	0	1	0	0	0	1	Resistant	Resistant
435	2023	1	1	1	0	0	0	0	1	0	0	0	1
436	2023	1	1	1	0	0	0	0	1	0	0	0	1	Resistant	Resistant
437	2023	1	1	1	0	0	0	0	1	0	0	0	1
438	2023	1	1	1	0	0	0	0	0	0	0	0	1
439	2023	1	1	1	0	0	0	0	1	0	0	0	1	Resistant	Resistant
440	2023	1	1	1	0	0	0	0	1	0	0	0	1	Resistant	Susceptible
441	2023	1	1	0	0	0	0	0	1	0	0	0	1
442	2023	1	1	1	0	0	0	0	0	0	0	0	1
443	2023	1	1	1	0	1	0	0	1	0	0	0	1	Resistant	Resistant
444	2023	1	1	1	0	0	0	0	1	0	0	0	1
445	2023	1	1	1	0	0	0	0	1	0	0	0	1
446	2023	1	1	1	0	0	0	0	0	0	0	0	1
447	2023	1	1	1	1	0	0	0	1	0	0	0	1
448	2023	1	1	0	0	0	0	1	1	0	0	0	1
449	2023	1	1	1	0	0	0	1	1	0	0	0	1
450	2023	1	1	1	0	0	0	0	1	0	0	0	1
451	2023	1	1	1	0	0	0	0	1	0	0	0	1
452	2023	1	1	0	0	0	0	0	0	0	0	0	1
453	2023	1	1	1	0	0	0	0	0	0	0	0	1
454	2023	1	1	1	0	0	0	0	1	0	0	0	1
455	2023	1	1	1	0	0	0	0	0	0	0	0	1
456	2023	1	1	0	0	0	0	0	1	0	0	0	1
457	2023	1	1	0	0	0	0	1	1	0	0	0	1
458	2023	1	1	1	0	0	0	0	1	0	0	0	1
459	2023	1	1	1	0	0	0	0	1	0	0	0	1
460	2023	1	1	1	0	0	0	0	0	0	0	0	1
461	2023	1	1	1	0	0	0	0	0	0	0	0	1
462	2023	1	1	1	0	0	0	0	0	0	0	0	1
463	2023	1	1	1	0	0	0	0	0	0	0	0	1
464	2023	1	1	1	0	0	0	0	0	0	0	0	1
465	2023	1	1	1	0	0	0	0	0	0	0	0	1
466	2023	1	1	1	0	1	0	0	0	0	0	0	1
467	2023	1	1	1	0	0	0	0	1	0	0	0	1
468	2023	1	1	1	0	0	0	0	1	0	0		1	Resistant	Susceptible
469	2023		0	0	0	0	0	0	0	1	0	0	0
470	2023		0	0	0	0	0	0	0	1	0	0	0
471	2023		0	0	0	0	0	0	0	1	0	0	0
472	2023		0	0	0	1	0	0	0	1	0	0	0
473	2023		0	0	0	0	0	0	0	1	0	0	0
474	2023		0	0	0	0	0	0	0	1	0	0	0
475	2023		0	0	0	0	0	0	0	1	0	0	0
476	2023		0	0	0	1	0	0	0	1	0	0	0
477	2023		0	0	0	1	0	0	0	1	0	0	0
478	2023		0	0	0	1	0	0	0	1	0	0	0
479	2023		0	0	0	1	0	0	0	1	0	0	0
480	2023		0	0	0	0	0	0	0	1	0	0	0
481	2023		0	0	0	1	0	0	0	1	0	0	0
482	2023		0	1	0	1	0	0	0	1	0	0	0
483	2023		0	0	0	1	0	0	0	1	0	0	0
484	2023		0	0	0	1	0	0	0	1	0	0	0
485	2023		0	0	0	1	0	0	0	1	0	0	0
486	2023		0	0	0	1	0	0	0	1	0	0	0
487	2023		0	0	0	1	0	0	0	1	0	0	0
488	2023		0	1	0	1	0	0	0	1	0	0	0
489	2023		0	0	0	1	0	0	0	1	0	0	0
490	2023		0	0	0	0	0	0	0	1	0	0	0
491	2023		0	0	0	1	0	0	0	1	0	0	0
492	2023		0	0	0	1	0	0	0	1	0	0	0
493	2023		0	0	0	0	0	0	0	1	0	0	0
494	2023		0	0	0	0	0	0	0	1	0	0	0
495	2023		0	0	0	0	0	0	0	1	0	0	0
496	2023		0	0	0	0	0	0	0	1	0	0	0
497	2023		0	0	0	1	0	0	0	1	0	0	0
498	2023		0	0	0	1	0	0	0	1	0	0	0
499	2023		0	0	0	1	0	0	0	1	0	0	0
500	2023		0	0	0	1	0	0	0	1	0	0	0
501	2023		0	0	0	1	0	0	0	1	0	0	0
502	2023		0	0	0	1	0	0	0	1	0	0	0
503	2023		0	0	0	1	0	0	0	1	0	0	0
504	2023		0	0	0	1	0	0	0	1	0	0	0
505	2023		0	0	0	1	0	0	0	1	0	0	0
506	2023		0	1	0	1	0	0	0	1	0	0	0
507	2023		0	0	0	0	0	0	0	1	0	0	0
508	2023		0	0	0	1	0	0	0	1	0	0	0
509	2023		0	1	0	1	0	0	0	1	0	0	0
510	2023		0	1	0	1	0	0	0	1	0	0	0
511	2023		0	0	0	1	0	0	0	1	0	0	0
512	2023		0	0	0	0	0	0	0	1	0	0	0
513	2023		0	0	0	1	0	0	0	1	0	0	0
514	2023		0	1	0	0	0	0	0	1	0	0	0
515	2023		0	1	0	1	0	0	0	1	0	0	0
516	2023		0	0	0	1	0	0	0	1	0	0	0
517	2023		0	0	0	1	0	0	0	1	0	0	0
518	2023		0	0	0	1	0	0	0	1	0	0	0
519	2023		0	0	0	1	0	0	0	1	0	0	0
520	2023		0	0	0	1	0	0	0	1	0	0	0
521	2023		0	0	0	0	0	0	0	1	0	0	0
522	2023		0	0	0	1	0	0	0	1	0	0	0
523	2023		0	0	0	1	0	0	0	1	0	0	0
524	2023		0	0	0	1	0	0	0	1	0	0	0
525	2023		0	0	0	1	0	0	0	1	0	0	0
526	2023		0	0	0	0	0	0	0	1	0	0	0
527	2023		0	0	0	1	0	0	0	1	0	0	0
528	2023		0	0	0	0	0	0	0	1	0	0	0
529	2023		0	0	0	0	0	0	0	1	0	0	0
530	2023		0	0	0	1	0	0	0	0	0	0	0
531	2023		0	0	0	0	0	0	0	0	0	0	0
532	2023		0	0	0	1	0	0	0	0	0	0	0
533	2023		0	0	0	0	0	0	0	0	0	0	0
534	2023		0	0	0	1	0	0	0	0	0	0	0
535	2023		0	0	0	1	0	0	0	0	0	0	0
536	2023		0	0	0	1	0	0	0	0	0	0	0
537	2023		0	1	0	1	0	0	0	0	0	0	0
538	2023		0	1	0	1	0	0	0	0	0	0	0
539	2023		0	0	0	1	0	0	0	0	0	0	0
540	2023		0	0	0	1	0	0	0	0	0	0	0
541	2023		0	1	0	1	0	0	0	0	0	0	0
542	2023		0	0	0	0	0	0	1	0	0	0	1
543	2023		0	0	1	0	0	0	1	0	0	0	0
544	2023		0	0	1	1	0	0	0	0	0	0	0
545	2023		0	0	0	0	0	0	1	0	0	0	1
546	2023		0	0	0	0	0	0	0	0	0	0	0
547	2023		0	0	0	0	0	0	0	0	0	0	1
548	2023		0	0	0	0	0	0	1	0	0	0	1
549	2023		1	1	0	1	0	0	0	1	0	0	0
550	2023		1	1	0	0	0	0	0	1	0	0	0
551	2023		1	1	0	0	0	0	0	1	0	0	0
552	2023		1	1	0	0	0	0	0	1	0	0	0
553	2023		1	1	0	0	0	0	0	1	0	0	0
554	2023		1	1	0	1	0	0	0	1	0	0	0
555	2023		1	0	0	0	0	0	0	1	0	0	0
556	2023		1	1	0	1	0	0	0	1	0	0	0
557	2023		1	1	0	0	0	0	0	1	0	0	0
558	2023		1	1	0	1	0	0	0	1	0	0	0
559	2023		1	0	0	1	0	0	0	1	0	0	0
560	2023		1	0	0	1	0	0	0	1	0	0	0
561	2023		1	1	0	1	0	0	0	1	0	0	0
562	2023		1	1	0	1	0	0	0	1	0	0	0
563	2023		1	1	0	1	0	0	0	1	0	0	0
564	2023		1	1	0	1	0	0	0	1	0	0	0
565	2023		1	1	0	1	0	0	0	1	0	0	0
566	2023		1	1	0	1	0	0	0	1	0	0	0
567	2023		1	1	0	1	0	0	0	1	0	0	0
568	2023		1	1	0	0	0	0	0	1	0	0	0
569	2023		1	1	0	1	0	0	0	1	0	0	0
570	2023		1	1	0	1	0	0	0	0	0	0	0
571	2023		1	0	0	0	0	0	1	0	1	0	1			Susceptible
572	2023		1	0	0	1	0	0	0	0	0	0	0
573	2023		1	1	0	1	0	0	0	0	0	0	0
574	2023		1	1	0	1	0	0	0	0	0	0	0
575	2023		1	1	0	1	0	0	0	0	0	0	0
576	2023		1	1	0	1	0	0	0	0	0	0	0
577	2023		1	1	0	1	0	0	0	0	0	0	0
578	2023		1	1	0	0	0	0	0	0	0	0	0
579	2023		1	1	0	1	0	0	1	0	0	0	0
580	2023		1	1	0	0	0	0	0	0	0	0	1
581	2023		1	1	0	1	0	0	0	0	0	0	0
582	2023		1	1	0	0	0	0	0	0	0	0	0
583	2023		1	1	0	0	0	0	0	0	0	0	0
584	2023		1	1	0	0	0	0	0	0	0	0	0
585	2023		1	1	0	1	0	0	0	0	0	0	1
586	2023		1	1	0	0	0	0	1	0	0	0	1
587	2023		1	0	0	1	0	0	1	0	0	0	1
588	2023		1	1	0	0	0	0	0	0	0	0	1
589	2023		1	1	0	1	0	0	0	0	0	0	1
590	2023		1	1	0	1	0	0	1	0	0	0	1
591	2022	0	1		0	0	0	0	0	0	0	0	1
592	2022	0	0	1	0	0	0	0	0	0	0	0	1
593	2022	0	0	1	0	0	0	0	0	0	0	0	1
594	2022	0	0	0	0	0	0	0	0	0	0	0	1
595	2022	0	0	1	0	0	0	0	0	0	0	0	0
596	2022	0	1	1	0	1	0	0	0	1	1	0	1
597	2022	0	1	1	0	1	0	0	0	1	0	0	1	Susceptible	Resistant
598	2022	0	1	1	0	1	0	0	0	1	0	0	1
599	2022	0	1	1	0	1	0	0	0	1	0	0	1
600	2022	0	1	1	0	1	0	0	0	1	0	0	1
601	2022	0	1	1	0	1	0	0	0	1	0	0	1
602	2022	0	1	0	0	0	0	0	0	1	0	0	1
603	2022	0	1	1	0	0	0	0	0	1	0	0	1
604	2022	0	1		0	1	0	0	0	1	0	0	1
605	2022	0	1	1	0	1	0	0	0	1	0	0	1
606	2022	0	1		0	1	0	0	0	1	0	0	1
607	2022	0	1		0	0	0	0	0	1	0	0	1
608	2022	0	1		0	0	0	0	0	1	0	0	1
609	2022	0	1	1	0	1	0	0	0	1	0	0	1	Resistant	Resistant
610	2022	0	1	1	0	0	0	0	0	0	1	0	1
611	2022	0	1	1	0	0	0	0	0	0	1	0	1
612	2022	0	1	1	0	0	0	0	0	0	1	0	1	Susceptible	Resistant
613	2022	0	1	1	0	0	0	0	0	0	1	0	1
614	2022	0	1	1	0	0	0	0	0	0	0	0	1
615	2022	0	1	1	0	0	0	0	0	0	0	0	1
616	2022	0	1	1	0	0	0	0	0	0	0	0	1
617	2022	0	1	1	0	0	0	0	0	0	0	0	1
618	2022	0	1	1	0	0	0	0	0	0	0	0	1
619	2022	0	1	1	0	1	0	0	0	0	0	0	1	Resistant	Resistant
620	2022	0	1	0	0	0	0	0	0	0	0	0	1
621	2022	0	1	0	0	0	0	0	0	0	0	0	1
622	2022	0	1	0	0	0	0	0	0	0	0	0	1
623	2022	0	1	0	1	0	0	0	0	0	0	0	1
624	2022	0	1	0	1	0	0	0	0	0	0	0	1
625	2022	0	1	0	0	0	0	0	0	0	0	0	1
626	2022	0	1	1	0	1	0	0	0	0	0	0	1
627	2022	0	1	1	0	0	1	0	0	0	0	0	1
628	2022	0	1	1	1	0	0	0	0	0	0	0	1
629	2022	0	1		1	0	0	0	0	0	0	0	1
630	2022	0	1		0	0	0	1	0	0	0	0	1
631	2022	0	1		0	0	0	0	0	0	0	0	1
632	2022	0	1		0	0	0	0	0	0	0	0	1
633	2022	0	1		0	0	0	0	0	0	0	0	1
634	2022	0	1		0	0	0	0	0	0	0	0	1
635	2022	0	1		0	0	0	0	0	0	0	0	1	Susceptible	Resistant
636	2022	0	1		0	0	0	0	0	0	0	0	1
637	2022	0	1	0	0	0	0	0	0	0	0	0	1
638	2022	0	1		0	0	0	0	0	0	0	0	1
639	2022	0	1		0	0	0	0	0	0	0	0	1
640	2022	0	1	1	0	0	0	0	0	0	0	0	1
641	2022	0	1	0	0	0	0	0	0	0	0	0	1	Resistant	Moderately resistant
642	2022	0	1		0	0	0	0	0	0	0	0	0	Resistant	Susceptible
643	2022	0	1	1	0	0	0	0	0	0	0	0	1
644	2022	0	1		0	0	0	0	0	0	0	0	1
645	2022	0	1		0	0	0	0	0	0	0	0	1
646	2022	0	1		0	0	0	0	0	0	0	0	1	Susceptible	Resistant
647	2022	0	1	1	0	0	0	0	0	0	0	0	1
648	2022	0	1		0	0	0	0	0	0	0	0	1
649	2022	0	1	0	0	0	0	0	0	0	0	0	1
650	2022	0	1	1	0	0	0	0	0	0	0	0	1
651	2022	0	1	1	0	0	0	0	0	0	0	0	1
652	2022	0	1		0	0	0	0	0	0	0	0	1
653	2022	0	1		0	0	0	0	0	0	0	0	1
654	2022	0	1	1	0	0	0	0	0	0	0	0	1
655	2022	0	1		0	0	0	0	0	0	0	0	1
656	2022	0	1		0	0	0	0	0	0	0	0	1
657	2022	1	0	0	0	1	0	0	0	1	0	0	1	Resistant	Susceptible
658	2022	1	0	1	0	1	0	0	0	1	0	0	1
659	2022	1	0	0	0	1	0	0	0	1	0	0	1
660	2022	1	0	0	0	1	0	0	0	1	0	0	1
661	2022	1	0	1	0	0	0	0	0	0	1	0	1
662	2022	1	0	0	0	0	1	0	0	0	0	0	1	Resistant	Susceptible
663	2022	1	0	1	0	0	0	0	0	0	0	0	1	Resistant	Susceptible
664	2022	1	0	0	0	0	0	0	0	0	0	0	1	Resistant	Susceptible
665	2022	1	0	1	0	0	0	0	0	0	0	0	1	Resistant	Susceptible
666	2022	1	0	1	0	0	0	0	0	0	0	0	1	Resistant	Resistant
667	2022	1	0	0	0	0	0	0	0	0	0	0	1
668	2022	1	0		0	0	0	0	0	0	0	0	1	Resistant	Resistant
669	2022	1	0	1	0	0	0	0	0	0	0	0	1
670	2022	1	1	1	0	1	1	0	0	1	1	0	1	Resistant	Resistant
671	2022	1	1	1	0	1	0	0	0	1	1	0	1	Resistant	Resistant
672	2022	1	1	1	0	1	0	0	0	1	0	0	1	Resistant	Resistant
673	2022	1	1	1	0	1	0	0	0	1	0	0	1	Resistant	Resistant
674	2022	1	1	1	0	1	0	0	0	1	0	0	1
675	2022	1	1	1	0	1	0	0	0	1	0	0	1	Resistant	Resistant
676	2022	1	1	1	0	1	0	0	0	1	0	0	1
677	2022	1	1	1	0	1	0	0	0	1	0	0	1
678	2022	1	1	0	0	1	0	0	0	1	0	0	1
679	2022	1	1	0	0	1	0	0	0	1	0	0	1
680	2022	1	1	1	0	1	0	0	0	1	0	0	1
681	2022	1	1	1	1	1	1	0	0	1	0	0	1
682	2022	1	1	0	0	0	0	0	0	1	0	0	1
683	2022	1	1	1	0	1	0	0	0	1	0	0	1
684	2022	1	1	1	0	1	0	0	0	1	0	0	1
685	2022	1	1		0	1	0	0	0	1	0	0	1
686	2022	1	1	1	0	1	0	0	0	1	0	0	1
687	2022	1	1	1	0	1	0	0	0	1	0	0	1
688	2022	1	1	1	0	1	0	0	0	1	0	0	1
689	2022	1	1	1	0	1	0	0	0	1	0	0	1
690	2022	1	1		0	1	1	0	0	1	0	0	1
691	2022	1	1		0	1	0	0	0	1	0	0	1
692	2022	1	1	1	0	1	0	0	0	1	0	0	1
693	2022	1	1	0	0	1	0	0	0	1	0	0	1
694	2022	1	1	0	0	1	0	0	0	1	0	0	1	Resistant	Resistant
695	2022	1	1	0	0	1	1	0	0	1	0	0	1
696	2022	1	1	1	0	0	0	0	0	0	1	0	1
697	2022	1	1	1	0	0	0	0	0	0	1	0	1
698	2022	1	1	1	0	0	0	0	0	0	1	0	1	Resistant	Resistant
699	2022	1	1	1	0	0	0	0	0	0	1	0	1
700	2022	1	1	1	0	0	0	0	0	0	1	0	1
701	2022	1	1	1	1	0	0	0	0	0	1	0	1
702	2022	1	1	0	0	0	0	0	0	0	1	0	1
703	2022	1	1	0	0	0	0	0	0	0	1	0	1	Resistant	Resistant
704	2022	1	1	1	0	0	0	0	0	0	1	0	1
705	2022	1	1	1	0	0	0	0	0	0	1	0	1
706	2022	1	1	1	0	0	0	0	0	0	0	0	1
707	2022	1	1	1	0	0	0	1	0	0	1	0	1	Resistant	Resistant
708	2022	1	1	1	0	0	0	0	0	0	0	0	1	Resistant	Resistant
709	2022	1	1	1	0	0	0	0	0	0	0	0	1	Resistant	Resistant
710	2022	1	1	1	0	0	0	0	0	0	0	0	1	Resistant	Resistant
711	2022	1	1	1	0	0	0	0	0	0	0	0	1	Resistant	Resistant
712	2022	1	1	1	0	0	0	0	0	0	0	0	1	Resistant	Resistant
713	2022	1	1	1	0	0	0	0	0	0	0	0	1	Resistant	Resistant
714	2022	1	1	1	0	0	0	0	0	0	0	0	1	Resistant	Resistant
715	2022	1	1	1	0	0	0	0	0	0	0	0	1	Resistant	Resistant
716	2022	1	1	1	0	0	1	0	0	0	0	0	1
717	2022	1	1	1	0	0	0	0	0	0	0	0	1	Resistant	Resistant
718	2022	1	1	1	0	0	0	0	0	0	0	0	1
719	2022	1	1	1	0	0	0	0	0	0	0	0	1	Resistant	Resistant
720	2022	1	1	0	0	0	0	0	0	0	0	0	1	Resistant	Resistant
721	2022	1	1	1	0	0	0	0	0	0	0	0	1
722	2022	1	1	1	0	0	0	0	0	0	0	0	1	Resistant	Resistant
723	2022	1	1	1	0	0	0	0	0	0	0	0	1	Resistant	Resistant
724	2022	1	1	1	0	0	0	0	0	0	0	0	1
725	2022	1	1	1	0	0	0	0	0	0	0	0	1
726	2022	1	1	1	0	0	0	0	0	0	0	0	1
727	2022	1	1	1	0	0	0	0	0	0	0	0	1
728	2022	1	1	1	0	0	0	0	0	0	0	0	1
729	2022	1	1	1	0	0	0	0	0	0	0	0	1	Resistant	Resistant
730	2022	1	1	1	0	0	0	0	0	0	0	0	1
731	2022	1	1	1	0	0	0	0	0	0	0	0	1
732	2022	1	1	1	0	0	0	0	0	0	0	0	0
733	2022	1	1	0	0	1	0	0	0	0	0	0	1
734	2022	1	1	0	0	1	0	0	0	0	0	0	1
735	2022	1	1	0	0	0	0	0	0	0	0	0	1	Resistant	Resistant
736	2022	1	1	0	0	1	0	0	0	0	0	0	1
737	2022	1	1	0	0	1	0	0	0	0	0	0	1
738	2022	1	1	0	0	0	0	0	0	0	0	0	1
739	2022	1	1	0	0	1	0	0	0	0	0	0	1
740	2022	1	1	0	0	1	0	0	0	0	0	0	1
741	2022	1	1	0	1	1	1	0	0	0	0	0	1
742	2022	1	1	0	0	0	1	0	0	0	0	0	1
743	2022	1	1	0	0	1	0	0	0	0	0	0	1
744	2022	1	1	0	1	0	0	0	0	0	0	0	1
745	2022	1	1	0	1	0	0	0	0	0	0	0	1
746	2022	1	1	0	1	0	0	0	0	0	0	0	1
747	2022	1	1	1	1	1	0	0	0	0	0	0	1	Resistant	Resistant
748	2022	1	1	1	1	0	0	0	0	0	0	0	1
749	2022	1	1	0	0	0	0	0	0	0	0	0	1	Resistant	Resistant
750	2022	1	1	0	1	0	0	0	0	0	0	0	1
751	2022	1	1	0	1	0	0	0	0	0	0	0	1
752	2022	1	1	0	1	0	0	0	0	0	0	0	1	Resistant	Resistant
753	2022	1	1	0	1	0	0	0	0	0	0	0	1
754	2022	1	1	0	0	0	0	0	0	0	0	0	1	Resistant	Susceptible
755	2022	1	1	0	0	0	0	0	0	0	0	0	1
756	2022	1	1	0	0	0	0	0	0	0	0	0	1
757	2022	1	1	0	0	0	0	0	0	0	0	0	1
758	2022	1	1	0	0	0	0	0	0	0	0	0	1
759	2022	1	1		0	0	0	0	0	0	0	0	1
760	2022	1	1		0	0	0	0	0	0	0	0	1
761	2022	1	1		0	0	0	0	0	0	0	0	1
762	2022	1	1		0	0	0	0	0	0	0	0	1	Susceptible	Susceptible
763	2022	1	1		0	0	0	0	0	0	0	0	1
764	2022	1	1		0	0	0	0	0	0	0	0	1
765	2022	1	1		0	0	0	0	0	0	0	0	1
766	2022	1	1		0	0	0	0	0	0	0	0	1	Resistant	Resistant
767	2022	1	1		1	0	0	0	0	0	0	0	1
768	2022	1	1		0	0	0	0	0	0	0	0	1
769	2022	1	1		0	0	0	0	0	0	0	0	1
770	2022	1	1		0	0	0	0	0	0	0	0	1
771	2022	1	1		0	0	0	0	0	0	0	0	1
772	2022	1	1	1	1	0	0	0	0	0	0	0	1
773	2022	1	1		0	0	0	0	0	0	0	0	1
774	2022	1	1		0	0	0	0	0	0	0	0	1	Resistant	Resistant
775	2022	1	1	1	1	0	0	0	0	0	0	0	1
776	2022	1	1		1	0	0	0	0	0	0	0	1
777	2022	1	1		1	0	0	0	0	0	0	0	1
778	2022	1	1		1	0	0	0	0	0	0	0	1
779	2022	1	1		0	0	0	0	0	0	0	0	1
780	2022	1	1		0	0	0	0	0	0	0	0	1
781	2022	1	1		1	0	0	0	0	0	0	0	1
782	2022	1	1		0	0	0	0	0	0	0	0	1
783	2022	1	1		0	0	0	0	0	0	0	0	1
784	2022	1	1	1	0	0	0	0	0	0	0	0	1
785	2022	1	1	1	0	0	0	0	0	0	0	0	1
786	2022	1	1		0	0	0	0	0	0	0	0	1
787	2022	1	1		0	0	0	0	0	0	0	0	1
788	2022	1	1		0	0	0	0	0	0	0	0	1
789	2022	1	1		0	0	0	0	0	0	0	0	1
790	2022	1	1		0	0	0	0	0	0	0	0	1
791	2022	1	1		0	0	0	0	0	0	0	0	1
792	2022	1	1		0	0	0	0	0	0	0	0	1	Resistant	Resistant
793	2022	1	1		0	0	0	0	0	0	0	0	1
794	2022	1	1		0	0	0	0	0	0	0	0	1
795	2022	1	1		0	0	0	0	0	0	0	0	1
796	2022	1	1		0	0	0	0	0	0	0	0	1
797	2022	1	1		0	0	0	0	0	0	0	0	1
798	2022	1	1		0	0	0	0	0	0	0	0	1
799	2022	1	1		0	0	0	0	0	0	0	0	1
800	2022	1	1	0	0	0	0	0	0	0	0	0	1
801	2022	1	1		0	0	0	0	0	0	0	0	1
802	2022	1	1		0	0	0	0	0	0	0	0	1	Resistant	Resistant
803	2022	1	1		0	0	0	0	0	0	0	0	1
804	2022	1	1	1	0	0	0	0	0	0	0	0	1
805	2022	1	1		0	0	0	0	0	0	0	0	1	Resistant	Resistant
806	2022	1	1		0	0	0	0	0	0	0	0	1
807	2022	1	1	1	0	0	0	0	0	0	0	0	1
808	2022	1	1		0	0	0	0	0	0	0	0	1
809	2022	1	1		0	0	0	0	0	0	0	0	1
810	2022	1	1		0	0	0	0	0	0	0	0	1
811	2022	1	1	1	0	0	0	0	0	0	0	0	1
812	2022	1	1	1	0	0	0	0	0	0	0	0	1	Resistant	Resistant
813	2022	1	1	1	0	0	0	0	0	0	0	0	1
814	2022	1	1	1	0	0	0	0	0	0	0	0	1
815	2022	1	1	1	0	0	0	0	0	0	0	0	1
816	2022	1	1		0	0	0	0	0	0	0	0	1
817	2022	1	1	1	0	0	0	0	0	0	0	0	1
818	2022	1	1		0	0	0	0	0	0	0	0	1
819	2022	1	1	1	0	0	0	0	0	0	0	0	1
820	2022	1	1	1	0	0	0	0	0	0	0	0	1
821	2022	1	1		0	0	0	0	0	0	0	0	1	Resistant	Susceptible
822	2022	1	1	1	0	0	0	0	0	0	0	0	1
823	2022	1	1		0	0	0	0	0	0	0	0	1
824	2022	1	1		0	0	0	0	0	0	0	0	1
825	2022	1	1		0	0	0	0	0	0	0	0	1
826	2022	1	1		0	0	0	0	0	0	0	0	1	Resistant	Resistant
827	2022	1	1	1	0	0	0	0	0	0	0	0	1
828	2022	1	1		0	0	0	0	0	0	0	0	1
829	2022	1	1		0	0	0	0	0	0	0	0	1
830	2022	1	1		0	0	1	0	0	0	0	0	1	Resistant	Resistant
831	2022	1	1		0	0	0	0	0	0	0	0	1
832	2022	1	1		0	0	0	0	0	0	0	0	1
833	2022	1	1	1	0	0	0	0	0	0	0	0	1
834	2022	1	1	0	0	0	0	0	0	0	0	0	1
835	2022	1	1		0	0	0	0	0	0	0	0	1
836	2022	1	1		0	0	0	0	0	0	0	0	1
837	2022	1	1		0	0	0	0	0	0	0	0	1
838	2022	1	1		0	0	0	0	0	0	0	0	1	Resistant	Resistant
839	2022	1	1		0	0	0	0	0	0	0	0	1
840	2022	1	1	1	0	0	0	0	0	0	0	0	1
841	2022	1	1	0	0	0	0	0	0	0	0	0	1
842	2022	1	1	1	0	0	0	0	0	0	0	0	1
843	2022	1	1		0	0	0	0	0	0	0	0	1
844	2022	1	1	0	0	0	0	0	0	0	0	0	1
845	2022	1	1		0	0	0	0	0	0	0	0	1
846	2022	1	1		0	0	0	0	0	0	0	0	1
847	2022	1	1	1	0	0	0	0	0	0	0	0	1	Resistant	Moderately resistant
848	2021	1	0		0	1	1	0	0	0	0	0	1	Resistant	Susceptible
849	2021	1	0		0	1	1	0	0	0	0	0	1	Resistant	Susceptible
850	2021	1	0		0	0	1	1	0	0	0	0	1	Resistant	Susceptible
851	2021	1	1		0	0	1	0	0	0	0	0	1	Resistant	Resistant
852	2021	1	1		0	0	0	0	0	0	0	0	1	Susceptible	Resistant
853	2021	1	1		0	0	1	0	0	0	0	0	1	Resistant	Resistant
854	2021	1	1		0	0	1	0	0	0	0	0	1	Resistant	Resistant
855	2021	1	1		0	0	1	0	0	0	0	0	1
856	2021	1	1		0	0	1	0	0	0	0	0	1
857	2021	1	1		0	0	1	0	0	0	0	0	1	Resistant	Resistant
858	2021	1	1		0	0	0	0	0	0	0	0	1	Resistant	Resistant
859	2021	1	1		0	1	1	0	0	0	0	0	1	Resistant	Resistant
860	2021	1	1		0	0	1	0	0	0	0	0	1	Resistant	Resistant
861	2021	1	1		0	0	1	0	0	0	0	0	1
862	2021	1	1		0	0	0	0	0	0	0	0	1	Resistant	Resistant
863	2021	1	1		0	0	0	0	1	0	0	0	1
864	2021	1	1		0	0	1	0	0	0	0	0	1
865	2021	1	1		0	1	1	0	0	0	0	0	1	Resistant	Moderately resistant
866	2020	1	0		0	0	1	1	0	0	0	0
867	2020	0	0		0	0	1	1	0	0	0	0
868	2020	0	0		0	0	1	0	0	0	0	0
869	2020	0	0		0	0	1	0	0	0	0	0
870	2020	0	0		0	0	1	1	1	0	0	0
871	2020	0	0		0	0	0	0	0	0	0	0		Resistant	Moderately resistant
872	2020	0	1		0	1	1	0	0	1	0	0
873	2020	0	1		0	0	1	0	0	0	0	0
874	2020	0	1		0	0	1	0	0	0	0	0
875	2020	0	1		0	0	1	0	0	0	0	0
876	2020	0	1		0	1	1	1	0	0	0	0
877	2020	0	1		0	0	1	0	1	0	0	0
878	2020	0	1		0	0	1	0	0	0	0	0
879	2020	0	1		0	0	1	0	0	0	0	0
880	2020	0	1		0	0	1	1	0	0	0	0
881	2020	0	1		0	0	1	0	0	0	0	0
882	2020	0	1		0	0	1	0	0	0	0	0		Susceptible	Resistant
883	2020	0	1		0	0	1	0	0	0	0	0		Susceptible	Resistant
884	2020	0	1		0	0	1	0	0	0	0	0		Susceptible	Resistant
885	2020	1	0		0	0	1	0	0	0	0	0
886	2020	1	0		0	0	1	0	0	0	0	0
887	2020	1	0		0	0	1	0	0	0	0	0
888	2020	1	0		0	0	1	0	0	0	0	0
889	2020	1	0		0	0	1	0	0	0	0	0
890	2020	1	0		0	0	1	0	0	0	0	0
891	2020	1	0		0	0	1	0	0	0	0	0
892	2020	1	0		0	0	1	0	0	0	0	0
893	2020	1	0		0	0	1	0	0	0	0	0
894	2020	1	0		0	0	1	1	0	0	0	0
895	2020	1	0		0	0	1	0	0	0	0	0
896	2020	1	0		0	0	0	0	0	0	0	0
897	2020	1	0		0	1	1	0	0	0	0	0
898	2020	1	0		0	0	1	0	0	0	0	0
899	2020	1	0		0	0	1	0	0	0	0	0
900	2020	1	0		0	0	1	0	0	0	0	0
901	2020	1	0		0	0	1	0	0	0	0	0
902	2020	1	0		0	0	1	0	0	0	0	0
903	2020	1	0		0	0	1	0	1	0	0	0
904	2020	1	0		0	0	1	0	1	0	0	0
905	2020	1	0		0	0	1	0	0	0	0	0
906	2020	1	0		0	0	1	0	0	0	0	0		Resistant	Susceptible
907	2020	1	0		0	0	0	0	0	0	0	0		Resistant	Susceptible
908	2020	1	0		0	0	0	0	0	0	0	0
909	2020	1	0		0	0	1	0	0	0	0	0
910	2020	1	1		0	1	0	1	1	1	0	0
911	2020	1	1		0	0	1	1	0	0	0	0
912	2020	1	1		0	0	1	1	0	0	1	0
913	2020	1	1		0	0	1	0	0	0	0	0
914	2020	1	1		0	0	1	0	0	0	0	0
915	2020	1	1		0	0	1	0	0	0	0	0
916	2020	1	1		0	0	1	0	0	0	0	0
917	2020	1	1		0	0	1	0	0	0	0	0
918	2020	1	1		0	0	1	0	0	0	0	0		Resistant	Resistant
919	2020	1	1		0	0	1	0	0	0	1	0		Resistant	Resistant
920	2020	1	1		0	0	1	0	0	0	0	0		Resistant	Resistant
921	2020	1	1		0	0	0	0	0	0	0	0
922	2020	1	1		0	0	1	0	0	0	0	0
923	2020	1	1		0	0	1	0	0	0	0	0		Resistant	Resistant
924	2020	1	1		0	0	1	0	0	0	0	0
925	2020	1	1		0	0	1	0	0	0	0	0
926	2020	1	1		0	0	1	0	0	0	0	0
927	2020	1	1		0	0	1	0	0	0	0	0
928	2020	1	1		0	0	1	0	0	0	0	0		Resistant	Resistant
929	2020	1	1		0	0	1	1	1	0	1	0
930	2020	1	1		0	1	1	0	0	0	0	0
931	2020	1	1		0	0	1	0	0	0	0	0
932	2020	1	1		0	0	1	0	0	0	0	0		Resistant	Resistant
933	2020	1	1		0	0	1	0	0	0	0	0
934	2020	1	1		0	0	1	0	0	0	0	0
935	2020	1	1		0	0	1	0	0	0	0	0		Resistant	Resistant
936	2020	1	1		0	0	1	0	0	0	0	0
937	2020	1	1		0	0	1	0	0	0	0	0		Resistant	Resistant
938	2020	1	1		0	0	1	0	0	0	0	0
939	2020	1	1		0	0	0	0	0	0	0	0
940	2020	1	1		0	0	0	1	0	0	0	0
941	2020	1	1		0	0	0	0	0	0	0	0
942	2020	1	1		0	0	1	0	0	0	0	0
943	2020	1	1		0	0	0	0	0	0	0	0
944	2020	1	1		0	1	1	0	0	0	0	0		Resistant	Resistant
945	2020	1	1		1	1	1	0	0	0	0	0
946	2020	1	1		1	1	1	0	0	0	0	0
947	2020	1	1		0	0	1	0	0	0	0	0
948	2020	1	1		0	0	0	0	0	0	0	0
949	2020	1	1		0	0	1	0	0	0	0	0		Resistant	Resistant
950	2020	1	1		0	0	1	0	1	0	0	0
951	2020	1	1		0	0	1	0	0	0	0	0
952	2020	1	1		0	1	1	0	0	0	0	0
953	2020	1	1		0	0	1	0	0	0	0	0
954	2020	1	1		0	0	0	0	0	0	0	0
955	2020	1	1		0	0	1	0	0	0	0	0
956	2020	1	1		0	0	1	1	0	0	0	0
957	2020	1	1		0	0	1	0	0	0	0	0
958	2020	1	1		0	0	1	0	0	0	0	0
959	2020	1	1		0	1	0	0	0	0	0	0
960	2020	1	1		0	0	1	0	0	0	0	0
961	2020	1	1		0	0	1	0	0	0	0	0
962	2020	1	1		0	0	0	0	0	0	0	0
963	2020	1	1		0	0	1	0	0	0	0	0
964	2020	1	1		0	0	1	0	0	0	0	0
965	2020	1	1		0	0	1	0	0	0	0	0
966	2020	1	1		0	0	1	0	0	0	0	0
967	2020	1	1		0		1	0	0	0	0	0
968	2019	0	1		0	0	0	0	0	0	0	0
969	2019	1	0		0	0	0	0	0	0	1	0
970	2019	1	0		1	0	1	0	0	0	1	0
971	2019	1	0		0	0	0	0	0	0	1	0
972	2019	1	0		0	0	1	0	1	0	0	0
973	2019	1	0		0	0	0	1	0	0	0	0
974	2019	1	0		0	0	0	0	0	0	1	0		Resistant	Susceptible
975	2019	1	0		0	0	0	1	0	0	1	0
976	2019	1	1		0	0	1	0	0	0	0	0		Resistant	Moderately resistant
977	2019	1	1		0	0	0	1	0	0	1	0
978	2019	1	1		0	0	0	0	0	0	1	0
979	2019	1	1		0	0	0	1	0	0	0	0
980	2019	1	1		0	0	0	0	0	0	1	0		Resistant	Resistant
981	2018		1		0	0	0	0	0	0	0	0
982	2018		1		0	1	0	0	0	0	1	0
983	2018		1		0	0	0	0	0	0	1	0
984	2018		0		0	0	0	0	0	0	0	0		Resistant	Resistant
985	2018		0		0	0	0	0	0	0	0	0		Moderately resistant	Susceptible
986	2018		0		0	0	0	1	0	0	1	0		Resistant	Resistant
987	2018		0		1	0	0	1	0	0	1	0		Resistant	Moderately resistant
988	2018		0		0	0	0	0	0	0	0	0
989	2018		1		0	0	0	0	0	1	1	0		Resistant	Resistant
990	2018		1		0	0	0	1	0	1	1	0		Resistant	Resistant
991	2018		1		0	0	0	1	1	0	1	0		Resistant	Resistant
992	2018		1		0	0	0	0	0	0	0	0		Resistant	Resistant
993	2018		1		1	0	0	0	0	0	0	0		Resistant	Resistant
994	2018		1		1	0	0	1	1	0	0	0		Resistant	Resistant
995	2018		1		0	0	0	0	0	0	0	0
996	2018		1		1	0	0	1	0	0	1	0
997	2018		1		0	0	0	0	0	0	0	0
998	2018		1		0	0	0	0	0	0	0	0		Resistant	Resistant
999	2018		1		1	0	0	1	1	0	1	0		Resistant	Resistant
1000	2018		1		0	1	0	0	0	0	1	0
1001	2018		1		1	0	0	0	0	0	0	0
1002	2018		1		0	0	0	0	0	0	0	0
1003	2018		1		0	0	0	1	0	0	1	0		Resistant	Resistant
1004	2018		1		1	0	0	0	0	0	0	0		Resistant	Resistant
1005	2018		1		1	0	0	0	0	0	0	0		Resistant	Resistant
1006	2018		1		0	0	0	0	0	0	0	0		Resistant	Resistant
1007	2018		1		0	0	0	0	0	0	1	0		Resistant	Resistant
1008	2018		1		0	0	0	0	0	0	0	0
1009	2018		1		0	0	0	0	0	0	1	0		Resistant	Susceptible
1010	2018		1		0	0	0	0	0	0	0	0		Resistant	Resistant
1011	2018		1		1	0	0	0	0	0	0	0		Moderately resistant	Susceptible
1012	2018		1		0	0	0	0	0	0	0	0
1013	2018		1		1	0	0	1	1	0	1	0		Resistant	Resistant
1014	2018		1		0	0	0	0	0	0	0	0
1015	2018		1		0	0	0	0	0	0	1	0
1016	2018		1		0	0	0	0	0	0	0	0
1017	2018		1		0	0	0	0	0	0	0	0
1018	2018		1		0	0	0	0	0	0	0	0		Resistant	Susceptible
1019	2018		1		0	0	0	0	0	0	0	0		Resistant	Resistant
1020	2018		1		0	0	0	0	0	0	0	0		Resistant	Resistant
1021	2018		1		1	1	0	1	1	0	1	0		Resistant	Resistant
1022	2018		1		0	0	0	0	0	0	0	0
1023	2018		1		1	0	0	1	0	0	1	0		Resistant	Resistant
1024	2018		1		0	0	0	0	0	0	0	0		Moderately resistant	Moderately resistant
1025	2018		1		0	0	0	0	0	0	0	0
1026	2018		1		0	0	0	0	0	0	0	0
1027	2018		1		0	0	0	0	1	0	1	0		Resistant	Resistant
1028	2018		1		0	0	0	1	0	0	1	0		Resistant	Resistant
1029	2018		1		1	0	0	1	1	0	1	0
1030	2018		1		0	0	0	0	0	0	1	0		Resistant	Susceptible
1031	2018		1		0	0	0	0	0	0	1	0		Resistant	Resistant
1032	2018		1		1	0	0	1	0	0	0	0
1033	2018		1		0	1	0	0	0	0	0	0		Resistant	Moderately resistant
1034	2018		1		0	1	0	0	0	0	0	0
1035	2018		1		0	0	0	0	0	0	0	0
1036	2018		1		0	0	0	0	0	0	0	0		Moderately resistant	Resistant
1037	2018		1		0	1	0	1	0	0	0	0		Resistant	Resistant
1038	2018		1		0	0	0	0	0	0	0	0
1039	2018		1		0	0	0	0	0	0	0	0
1040	2018		1		1	0	0	0	0	0	0	0		Resistant	Resistant
1041	2018		1		1	0	0	0	0	0	0	0
1042	2018		1		0	0	0	1	0	0	1	0
1043	2018		1		0	0	0	1	1	0	1	0
1044	2018		1		0	0	0	1	0	0	1	0		Resistant	Moderately resistant
1045	2018		1		1	0	0	0	0	0	0	0
1046	2018		1		0	0	0	0	0	0	0	0		Resistant	Resistant
1047	2018		1		0	0	0	0	0	0	0	0		Resistant	Resistant
1048	2018		1		0	1	0	0	0	0	0	0
1049	2018		1		1	0	0	0	0	0	1	0		Resistant	Susceptible
1050	2018		1		0	0	0	0	0	0	0	0		Resistant	Resistant
1051	2018		1		0	0	0	1	0	0	1	0		Resistant	Resistant
1052	2018		1		0	0	0	0	0	0	0	0
1053	2018		1		1	0	0	0	0	0	0	0		Resistant	Susceptible
1054	2018		1		1	0	0	0	0	0	0	0		Moderately resistant	Resistant
1055	2018		1		1	0	0	0	0	0	0	0		Resistant	Susceptible
1056	2018		1		0	0	0	0	0	0	0	0		Resistant	Susceptible
1057	2018		1		0	0	0	0	0	0	0	0
1058	2018		1		1	1	0	0	0	0	0	0
1059	2018		1		0	0	0	0	0	0	0	0
1060	2018		1		1	0	0	0	0	0	0	0		Resistant	Resistant
1061	2018		1		0	0	0	0	0	0	0	0
1062	2018		1		1	0	0	1	0	0	1	0
1063	2018		1		0	0	0	0	0	0	0	0		Resistant	Moderately resistant
1064	2018		1		1	0	0	0	0	0	0	0
1065	2018		1		0	0	0	0	0	0	0	0
1066	2018		1		0	1	0	0	0	0	0	0
1067	2018		1		0	0	0	0	0	0	0	0
1068	2018		1		0	1	0	0	0	0	0	0
1069	2018		1		0	1	0	0	0	0	0	0
1070	2018		1		0	0	0	0	0	0	0	0		Resistant	Resistant
1071	2018		1		1	0	0	0	0	0	0	0
1072	2018		1		0	0	0	0	0	0	0	0
1073	2018		1		0	0	1	0	0	0	1	0
1074	2018		1		0	0	0	0	0	0	0	0
1075	2018		1		0	0	0	0	0	0	0	0		Resistant	Resistant
1076	2018		1		1	0	0	0	0	0	0	0		Moderately resistant	Resistant
1077	2018		1		0	0	0	0	0	0	0	0
1078	2018		1		0	0	0	0	0	0	0	0
1079	2018		1		1	1	0	0	0	0	0	0
1080	2018		1		0	0	0	0	0	0	0	0
1081	2018		1		0	1	0	0	0	0	1	0
1082	2018		1		0	0	0	0	0	0	1	0
1083	2018		1		0	0	0	0	0	0	0	0
1084	2018		1		0	0	0	1	0	0	1	0		Resistant	Resistant
1085	2018		1		1	0	0	0	0	0	0	0
1086	2018		1		1	0	0	1	0	0	0	0		Moderately resistant	Resistant
1087	2018		1		1	0	0	0	0	0	0	0
1088	2018		1		1	0	0	0	0	0	0	0
1089	2018		1		0	1	0	0	0	0	0	0
1090	2018		1		0	0	0	0	0	0	1	0
1091	2018		1		1	0	0	0	0	0	0	0
1092	2018		1		1	0	0	1	0	0	1	0
1093	2018		1		1	0	0	0	0	0	0	0		Moderately resistant	Resistant
1094	2018		1		0	0	0	1	0	0	1	0		Resistant	Resistant
1095	2018		1		1	0	0	1	0	0	1	0
1096	2018		1		0	0	0	0	0	0	0	0
1097	2018		1		1	0	0	0	0	0	0	0
1098	2018		1		0	1	0	0	0	0	0	0
1099	2018		1		0	0	0	0	0	0	0	0
1100	2018		1		1	0	0	0	0	0	0	0
1101	2018		1		0	0	0	0	0	0	0	0		Resistant	Resistant
1102	2018		1		1	1	0	0	0	0	0	0
1103	2018		1		1	0	0	0	0	0	0	0
1104	2018		1		1	0	0	1	0	0	1	0
1105	2018		1		0	0	0	0	0	0	1	0
1106	2018		1		1	1	0	0	0	0	0	0
1107	2018		1		1	0	0	0	0	0	0	0
1108	2018		1		1	0	0	0	0	0	0	0
1109	2018		1		1	0	0	0	0	0	0	0
1110	2018		1		0	1	0	0	0	0	0	0
1111	2018		1		0	0	0	0	0	0	1	0
1112	2018		1		1	1	0	0	0	0	0	0
1113	2018		1		0	0	0	0	0	0	0	0
1114	2018		1		1	0	0	0	0	0	0	0
1115	2018		1		0	1	0	0	0	0	1	0
1116	2018		1		0	0	0	1	0	0	1	0		Moderately resistant	Resistant
1117	2018		1		0	1	0	0	0	0	1	0
1118	2018		1		0	0	0	1	1	0	1	0
1119	2018		1		0	1	0	0	0	0	1	0
1120	2018		1		1	0	0	0	0	0	0	0
1121	2018		1		0	1	0	0	0	0	1	0		Moderately resistant	Resistant
1122	2018		1		1	0	0	1	0	0	1	0
1123	2018		1		0	0	0	0	0	0	0	0
1124	2018		1		1	0	0	0	0	0	0	0
1125	2018		1		1	0	0	0	0	0	0	0
1126	2018		1		0	0	0	1	0	0	1	0
1127	2018		1		0	0	0	0	1	0	1	0
1128	2018		1		0	1	0		0	0	1	0
1129	2018		1		0	1	0	0	1	0	1	0
1130	2018		1		0	1	0	0	0	0	0	0
1131	2018		1		0	0	0	0	0	0	0	0
1132	2018		1		0	0	0	0	1	0	1	0
1133	2018		1		0	0	0	0	0	0	0	0
1134	2018		1		0	0	0	0	0	0	0	0
1135	2018		1		1	1	1	1	0	0	0	0
1136	2018		1		0	0	0			0
1137	2018		1		0	0	0	1	1	1	0	0		Resistant	Resistant
1138	2018		1		0	1	1	0	1	1	1	0
1139	2018		1		0	1	0	1	1	1	1	0
1140	2018		1		1	1	0	1	1	1	1	0		Moderately resistant	Resistant
1141	2018		1		0	1	0	1	1	1	1	0
1142	2018		1		0	0	0	0	1	1	1	0
1143	2018		1		0	1	0	1	0	1	1	0		Resistant	Moderately resistant
1144	2018		1		0	1	0	0	0	1	1	0
1145	2018		1		0	1	0	0	1	1	1	0
1146	2018		1		0	1	0	0	0	1	1	0
1147	2018		1		0	1	0	1	1	1	1	0
1148	2018		1		0	1	0	0	1		1	0
1149	2018		1		0	0	0
1150	2018		0		1	0	0	1	0	0	1	0		Resistant	Susceptible
1151	2018		0		1	0	0	1	0	0	1	0
1152	2018		0		1	0	0	0	0	0	0	0
1153	2018		0		0	0	0	0	0	0	0	0		Resistant	Susceptible
1154	2018		0		1	0	0	0	0	0	0	0
1155	2018		0		0	0	0	0	0	0	0	0		Resistant	Susceptible
1156	2018		0		1	1	0	0	0	0	0	0
1157	2018		0		1	0	0	0	0	0	0	0		Resistant	Resistant
1158	2018		0		1	0	0	0	0	0	0	0
1159	2018		0		0	1	0	0	0	0	0	0		Resistant	Resistant
1160	2018		0		1	0	0	0	0	0	0	0		Resistant	Resistant
1161	2018		0		0	0	0	0	0	0	0	0
1162	2018		0		1	0	0	0	0	0	0	0
1163	2018		0		0	0	0	0	0	0	0	0
1164	2018		0		0	0	0	0	0	0	0	0
1165	2018		0		1	0	0	0	0	0	0	0
1166	2018		0		0	1	0	0	0	0	0	0
1167	2018		0		1	1	0	0	0	0	0	0		Moderately resistant	Susceptible
1168	2018		0		0	0	0	0	0	0	0	0		Moderately resistant	Moderately resistant
1169	2018		0		1	0	1	0	1	0	1	0		Resistant	Resistant
1170	2018		0		0	0	0	0	0	0	0	0		Moderately resistant	Susceptible
1171	2018		0		0	0	0	0	0	0	1	0
1172	2018		0		0	0	0	0	0	0	0	0
1173	2018		0		0	0	0	0	0	0	0	0		Resistant	Susceptible
1174	2018		0		0	0	0	0	0	0	0	0
1175	2018		0		0	0	0	0	0	0	0	0
1176	2018		0		0	0	0	0	0	0	0	0
1177	2018		0		0	0	0	0	0	0	0	0
1178	2018		0		0	0	0	0	0	0	0	0
1179	2018		0		0	0	0	0	0	0	0	0
1180	2018		0		0	0	0	0	0	0	0	0
1181	2018		0		0	0	0	0	0	0	1	0
1182	2018		0		0	0	0	0	0	0	0	0
1183	2018		0		1	0	0	0	0	0	0	0
1184	2018		0		1	0	0	1	0	0	1	0
1185	2018		0		1	0	0	0	0	0	0	0
1186	2018		0		1	0	0	1	0	0	1	0
1187	2018		0		1	0	0	0	0	0	0	0
1188	2018		0		1	0	0	0	0	0	1	0
1189	2018		0		0	0	0	0	0	0	0	0
1190	2018		0		0	0	0	0	0	0	0	0
1191	2018		0		1	0	0	0	0	0	1	0
1192	2018		0		0	0	0	0	0	0	1	0
1193	2018		0		1	0	0	0	1	0	1	0
1194	2018		0		0	0	0	0	0	0	0	0
1195	2018		0		0	0	0	0	0	0	1	0
1196	2018		0		0	0	0	0	0	0	0	0
1197	2018		0		0	0	0	0	0	0	1	0
1198	2018		0		0	0	0	0	1	0	0	0		Resistant	Susceptible
1199	2018		0		0	0	0	0	1	0	0	0
1200	2018		0		0	0	1	0	0	0	0	0
1201	2018		0		0	0	0	0	0	0	0	0
1202	2018		0		1	0	0	0	0	0	1	0
1203	2018		0		0	1	0	0	0	1	1	0
1204	2018		0		1	1	0	1	0	1	0	0		Susceptible	Susceptible
1205	2018		0		0	1	0	1	0	1	1	0
1206	2018		0		0	0	0	1	1	1	0	0
1207	2018		0		1	0	0
1208	2018		1		1	1	0	0	0	0	0	0		Moderately resistant	Resistant
1209	2018		1		1	1	0	0	0	0	0	0
1210	2018				0	0	0	0	0	0	0	0
1211	2018
1212	2018
